# Supplementary material for: Complete chloroplast genomes of two Siraitia Merrill species: Comparative analysis, positive selection and novel molecular marker development
Source: PLoS One. 2019 Dec 20;14(12):e0226865. doi: 10.1371/journal.pone.0226865 (PMC6924677; doi:10.1371/journal.pone.0226865)
Supplement: S9 Table — (XLSX) [file pone.0226865.s012.xlsx]

## Sheet: Sheet1
Distribution of the SSRs loci in the chloroplast genome of S. grosvenorii and S. siamensis
ID	SSR nr.	SSR type	SSR	size	start	end	location		ID	SSR nr.	SSR type	SSR	size	start	end	location
S. grosvenorii	1	p1	(A)8	8	150	157	LSC-psbA		S. siamensis	1	p1	(A)8	8	150	157	LSC-IGS
S. grosvenorii	2	c*	(AT)4ctatgcttttatttattaattatctagattaatcagaatttta(T)11(TGAA)3*	73	1480	1552	LSC-IGS		S. siamensis	2	c	(AT)4ctatgcttttatttattaattatctagattaatcagaatttaa(T)10	61	1480	1540	LSC-IGS
S. grosvenorii	3	p1	(A)8	8	1701	1708	LSC-intron		S. siamensis	3	p1	(A)8	8	1699	1706	LSC-itron
S. grosvenorii	4	p1	(T)9	9	2183	2191	LSC-intron		S. siamensis	4	p1	(T)9	9	2181	2189	LSC-itron
S. grosvenorii	5	p1	(A)11	11	3230	3240	LSC-intron		S. siamensis	5	p1	(A)8	8	2848	2855	LSC-itron
S. grosvenorii	6	p1	(A)10	10	3540	3549	LSC-intron		S. siamensis	6	p1	(A)11	11	3229	3239	LSC-itron
S. grosvenorii	7	p1	(T)9	9	3965	3973	LSC-intron		S. siamensis	7	c*	(GACTT)4(T)9*	27	3956	3982	LSC-itron
S. grosvenorii	8	p1	(A)13	13	4292	4304	LSC-IGS		S. siamensis	8	p1	(A)10	10	4301	4310	LSC-IGS
S. grosvenorii	9	c	(TATT)3ttatc(TA)5atatatagataaaataaatatatttatatttaaattttaaatagataaagataaaaaaatataataagataaaatattc(TAA)4	118	4547	4664	LSC-IGS		S. siamensis	9	c	(TATT)3ttatctatataatatatagataaaataaatatatttatatttaaatttaaaatagataaagataaaaaaatataataagataaaatattc(TAA)4attatattac(TAA)4	136	4553	4688	LSC-IGS
S. grosvenorii	10	p1	(T)8	8	4996	5003	LSC-IGS		S. siamensis	10	p1	(T)8	8	5170	5177	LSC-IGS
S. grosvenorii	11	p1	(C)9	9	5266	5274	LSC-intron		S. siamensis	11	p1	(C)9	9	5440	5448	LSC-itron
S. grosvenorii	12	p1	(A)14	14	5436	5449	LSC-intron		S. siamensis	12	p1	(A)10	10	5610	5619	LSC-itron
S. grosvenorii	13	p1	(T)8	8	5729	5736	LSC-intron		S. siamensis	13	c	(T)8gtatgagtgcaatattgatttctc(TA)4(GA)4(T)10	58	6502	6559	LSC-IGS
S. grosvenorii	14	c	(T)8gtatgagtgcaatattgatttctc(TA)4(GA)4(T)10	58	6332	6389	LSC-IGS		S. siamensis	14	p1	(A)9	9	7643	7651	LSC-IGS
S. grosvenorii	15	p1	(A)11	11	7460	7470	LSC-IGS		S. siamensis	15	p2	(AT)4	8	7863	7870	LSC-IGS
S. grosvenorii	16	p2	(AT)4	8	7682	7689	LSC-IGS		S. siamensis	16	p1	(A)11	11	8316	8326	LSC-IGS
S. grosvenorii	17	p1	(A)10	10	8135	8144	LSC-IGS		S. siamensis	17	p1	(A)9	9	8558	8566	LSC-IGS
S. grosvenorii	18	p1	(A)8	8	8376	8383	LSC-IGS		S. siamensis	18	p1	(A)13	13	8876	8888	LSC-IGS
S. grosvenorii	19	p1	(T)19	19	8686	8704	LSC-IGS		S. siamensis	19	p1	(A)8	8	9017	9024	LSC-IGS
S. grosvenorii	20	p1	(A)9	9	8836	8844	LSC-IGS		S. siamensis	20	c	(AT)4tatatatgtatataattatttatatagatatataattatatacatatataattatctcg(AT)4	75	9326	9400	LSC-IGS
S. grosvenorii	21	p2	(AT)4	8	9146	9153	LSC-IGS		S. siamensis	21	c	(AT)4tt(ATAA)3	22	9555	9576	LSC-IGS
S. grosvenorii	22	c	(AT)4tt(ATAA)3	22	9289	9310	LSC-IGS		S. siamensis	22	p1	(A)8	8	9734	9741	LSC-IGS
S. grosvenorii	23	p1	(A)8	8	9468	9475	LSC-IGS		S. siamensis	23	p1	(T)9	9	10642	10650	LSC-IGS
S. grosvenorii	24	p1	(T)9	9	10363	10371	LSC-IGS		S. siamensis	24	p2	(TA)7	14	10837	10850	LSC-IGS
S. grosvenorii	25	c	(TA)5ataa(AT)4	22	10567	10588	LSC-IGS		S. siamensis	25	c	(T)8acgaacaagagaggtgaaaatacg(A)9	41	11028	11068	LSC-IGS
S. grosvenorii	26	c	(T)8acgaacaagagaggtgaaaatacg(A)9ttggaatgaaaagcgtccattgtctaatggataggacagaggtcttctaaacctttggtataggttcaaatcctattggacgcaatttttttccatata(T)8	148	10762	10909	LSC-trnR		S. siamensis	26	c	(AT)4ttctattttatagaaatattatttactttctttaatatatt(TA)4tttatgtttagtattttatataaat(TA)4ttatacatacctaataaatgaaaagaattaaattatttcatgtttaaattataacatttaaaagttctaaaatttattataataaat(A)10	187	11540	11726	LSC-IGS
S. grosvenorii	27	c	(AT)4ttcgattttatagaaatattatttactttctttaatatatt(TA)4tttatgtttagtattttatctaaat(TA)4ttatacatacctaataaatgaaaagaattaaattatttcatgtttaaattataacatttaaaagttctaaaatttattttaattattaattttaatt(ATA)4aat(A)10	212	11286	11497	LSC-IGS		S. siamensis	27	c	(T)10gaag(A)11	25	13300	13324	LSC-IGS
S. grosvenorii	28	c	(T)12gaag(A)11	27	13071	13097	LSC-atpA		S. siamensis	28	c	(A)10ttgatcattaatccaagacccgaatattcggaggactcttctgaccaaacaaacaattgtcagcaaagttgtttc(T)11	96	13947	14042	LSC-itron
S. grosvenorii	29	p1	(T)12	12	13803	13814	LSC-intron		S. siamensis	29	p1	(A)9	9	14213	14221	LSC-itron
S. grosvenorii	30	p1	(A)9	9	13996	14004	LSC-intron		S. siamensis	30	p1	(A)8	8	14521	14528	LSC-atpF
S. grosvenorii	31	p1	(A)8	8	14304	14311	LSC-atpF		S. siamensis	31	c	(T)16attttattaatttcctatttcgtttcgaaatagagtaaaaaatatgttgtaacaatcct(A)8	83	14711	14793	LSC-IGS
S. grosvenorii	32	c	(T)14attaatttcctatttcgtttcgaaatagagtaaaaaatatgttgtaacaatcct(A)8	76	14494	14569	LSC-IGS		S. siamensis	32	p1	(A)8	8	14972	14979	LSC-IGS
S. grosvenorii	33	p1	(A)8	8	14748	14755	LSC-IGS		S. siamensis	33	p1	(A)10	10	16140	16149	LSC-IGS
S. grosvenorii	34	p1	(A)10	10	15916	15925	LSC-IGS		S. siamensis	34	p1	(T)9	9	16252	16260	LSC-IGS
S. grosvenorii	35	p1	(T)9	9	16028	16036	LSC-IGS		S. siamensis	35	p1	(A)9	9	16377	16385	LSC-IGS
S. grosvenorii	36	p1	(A)9	9	16153	16161	LSC-IGS		S. siamensis	36	p1	(T)8	8	17267	17274	LSC-IGS
S. grosvenorii	37	c	(T)8atctcttttgtgcgattcgggaatagtaagcaattccctaaatctatggagtt(C)8	69	17043	17111	LSC-IGS		S. siamensis	37	c	(T)8ctt(A)8	19	18093	18111	LSC-IGS
S. grosvenorii	38	c	(T)8ctt(A)8	19	17870	17888	LSC-IGS		S. siamensis	38	p1	(A)9	9	19224	19232	LSC-IGS
S. grosvenorii	39	p1	(A)9	9	19001	19009	LSC-rpoC2		S. siamensis	39	c	(T)9actctttcaggtggtatcaagatgccattgtgtcgggatatcttatccatctctccaggaaaatgtatatctcccgaaaagattttgagttcaatcc(T)13	119	20203	20321	LSC-rpoC2
S. grosvenorii	40	c	(T)9actctttcaggtggtatcaagatgccattgtgtcgggatatcttatccatctctccaggaaaatgtatatctccagaaaagattttgagttcaatcc(T)13	119	19980	20098	LSC-rpoC2		S. siamensis	40	p1	(A)8	8	20452	20459	LSC-rpoC2
S. grosvenorii	41	p1	(A)8	8	20229	20236	LSC-rpoC2		S. siamensis	41	p2	(AT)5	10	21688	21697	LSC-rpoC2
S. grosvenorii	42	p2	(AT)5	10	21465	21474	LSC-rpoC2		S. siamensis	42	p1	(A)8	8	24139	24146	LSC-rpoC1
S. grosvenorii	43	p1	(A)8	8	23916	23923	LSC-rpoC1		S. siamensis	43	p1	(A)8	8	24476	24483	LSC-itron
S. grosvenorii	44	p1	(A)8	8	24253	24260	LSC-intron		S. siamensis	44	p1	(T)8	8	24600	24607	LSC-itron
S. grosvenorii	45	p1	(T)10	10	27788	27797	LSC-rpoB		S. siamensis	45	p1	(T)10	10	28015	28024	LSC-rpoB
S. grosvenorii	46	p1	(A)9	9	28454	28462	LSC-IGS		S. siamensis	46	p1	(A)8	8	28681	28688	LSC-IGS
S. grosvenorii	47	p1	(A)10	10	28866	28875	LSC-IGS		S. siamensis	47	c	(A)10ttcgcatagaagagagatattttacctatacctata(T)8agtagaattcgtagaatacgattgaagtgtgtatgaagacttgtatttattaataaccatgtgcagatataactatagt(TA)4tctcctcctttattacagttctattggggacaccacatgtcgtgctctatccaaatttctattttctattcaatg(A)9	225	29092	29316	LSC-IGS
S. grosvenorii	48	p1	(T)11	11	29824	29834	LSC-IGS		S. siamensis	48	p1	(T)10	10	30279	30288	LSC-IGS
S. grosvenorii	49	c	(T)11gaacagt(A)12	30	30530	30559	LSC-IGS		S. siamensis	49	c	(T)10gaacagt(A)12	29	30984	31012	LSC-IGS
S. grosvenorii	50	c	(TA)4aatagaaag(AT)4	25	31064	31088	LSC-IGS		S. siamensis	50	c	(TA)4aatagaaag(AT)4	25	31517	31541	LSC-IGS
S. grosvenorii	51	p1	(A)15	15	31936	31950	LSC-IGS		S. siamensis	51	p1	(T)8	8	32180	32187	LSC-IGS
S. grosvenorii	52	p1	(T)12	12	32634	32645	LSC-IGS		S. siamensis	52	p1	(A)13	13	32395	32407	LSC-IGS
S. grosvenorii	53	c*	(TA)4gtatatagaaattcttttattttaaattgaattgca(T)9(TTTA)3*	62	33132	33193	LSC-IGS		S. siamensis	53	p1	(T)9	9	32931	32939	LSC-IGS
S. grosvenorii	54	p1	(A)10	10	33329	33338	LSC-IGS		S. siamensis	54	p1	(T)11	11	33095	33105	LSC-IGS
S. grosvenorii	55	p1	(T)9	9	34054	34062	LSC-IGS		S. siamensis	55	c*	(T)8(TTTA)3*atttat(TTTA)3	35	33636	33670	LSC-IGS
S. grosvenorii	56	p2	(TA)6	12	34189	34200	LSC-IGS		S. siamensis	56	p1	(A)10	10	33805	33814	LSC-IGS
S. grosvenorii	57	p1	(A)12	12	34398	34409	LSC-IGS		S. siamensis	57	p1	(T)10	10	34530	34539	LSC-IGS
S. grosvenorii	58	p2	(CA)4	8	34535	34542	LSC-IGS		S. siamensis	58	p2	(TA)6	12	34666	34677	LSC-IGS
S. grosvenorii	59	p1	(G)9	9	36641	36649	LSC-psbC		S. siamensis	59	p2	(CA)4	8	35036	35043	LSC-IGS
S. grosvenorii	60	p2	(GA)4	8	37725	37732	LSC-trnS		S. siamensis	60	p1	(G)9	9	37142	37150	LSC-psbC
S. grosvenorii	61	c	(TA)4g(AT)4	17	37941	37957	LSC-IGS		S. siamensis	61	p2	(GA)4	8	38219	38226	LSC-trnS
S. grosvenorii	62	c	(A)10ttagagggaggggtctcttgcttgtattgtcaaaattgaatatatttcacataattcacataaaaataatatatcttatattat(ATA)4agattaagatattgataataataaataatagagaaaattaataaatattatataaaatatt(TA)4	175	38456	38630	LSC-IGS		S. siamensis	62	c	(TA)4g(AT)4	17	38435	38451	LSC-IGS
S. grosvenorii	63	p2	(TA)4	8	38799	38806	LSC-IGS		S. siamensis	63	c	(A)9ttagagggaggggtctcttgcttgtattgtcaaaattgaatatatttcacataattcacataaaaataatctatcttatattat(ATA)4agattaagatattgataataataaataatagagaaaattaataaatattatataaaatatt(TA)4	174	38942	39115	LSC-IGS
S. grosvenorii	64	p1	(A)8	8	38938	38945	LSC-IGS		S. siamensis	64	p2	(TA)4	8	39311	39318	LSC-IGS
S. grosvenorii	65	p1	(A)8	8	39205	39212	LSC-IGS		S. siamensis	65	p1	(A)8	8	39421	39428	LSC-IGS
S. grosvenorii	66	p1	(T)9	9	44464	44472	LSC-IGS		S. siamensis	66	p1	(A)8	8	39688	39695	LSC-IGS
S. grosvenorii	67	c	(T)12ataaaatatattctctaatgtatctctgtatcgtttacccctacaaaatacc(A)8	72	44725	44796	LSC-IGS		S. siamensis	67	p1	(T)9	9	44948	44956	LSC-IGS
S. grosvenorii	68	p1	(A)13	13	45061	45073	LSC-IGS		S. siamensis	68	c	(TTTTAT)3aaaatatattctctaatgtatctctgtatcgtttacccctacaaaatacc(A)8	76	45204	45279	LSC-IGS
S. grosvenorii	69	p1	(T)8	8	45394	45401	LSC-intron		S. siamensis	69	p1	(A)11	11	45544	45554	LSC-IGS
S. grosvenorii	70	c	(T)8agtatttattagcgaatttgctc(T)9	40	45918	45957	LSC-intron		S. siamensis	70	p1	(T)8	8	45875	45882	LSC-IGS
S. grosvenorii	71	p1	(A)10	10	46921	46930	LSC-intron		S. siamensis	71	c	(T)8agtatttattagcgaatttgctc(T)9	40	46399	46438	LSC-IGS
S. grosvenorii	72	c	(A)8ttatttttatagttagaattggttggacgtgcctatc(A)9	54	47570	47623	LSC-IGS		S. siamensis	72	p1	(A)10	10	47402	47411	LSC-intron
S. grosvenorii	73	p1	(T)8	8	48234	48241	LSC-rps4		S. siamensis	73	c	(A)8ttatttttatagttagaattggttggacgtgcctatcaaac(A)9	58	48051	48108	LSC-IGS
S. grosvenorii	74	p1	(T)10	10	49442	49451	LSC-IGS		S. siamensis	74	p1	(T)8	8	48719	48726	LSC-rps4
S. grosvenorii	75	c	(AAT)4aaagtgatttttagttatgttatagaggatctgccctaagggtaag(AATA)3	70	49681	49750	LSC-IGS		S. siamensis	75	p1	(T)9	9	49927	49935	LSC-IGS
S. grosvenorii	76	p2	(AT)4	8	49912	49919	LSC-IGS		S. siamensis	76	c	(AAT)4aaagtgatttttagttatgttatagaggatctgccctaagggtaag(AATA)3	70	50139	50208	LSC-IGS
S. grosvenorii	77	p1	(T)11	11	51836	51846	LSC-IGS		S. siamensis	77	p2	(AT)4	8	50370	50377	LSC-IGS
S. grosvenorii	78	c	(C)8a(T)14	23	52461	52483	LSC-IGS		S. siamensis	78	p1	(A)13	13	50755	50767	LSC-intron
S. grosvenorii	79	p1	(T)8	8	53257	53264	LSC-IGS		S. siamensis	79	p1	(T)12	12	52288	52299	LSC-IGS
S. grosvenorii	80	p1	(T)8	8	53743	53750	LSC-IGS		S. siamensis	80	c	(C)11a(T)11	23	52914	52936	LSC-IGS
S. grosvenorii	81	c	(AT)4taaatattatatatttatatagttatatatttatatagagagg(AT)4	59	53853	53911	LSC-IGS		S. siamensis	81	p1	(T)8	8	53714	53721	LSC-IGS
S. grosvenorii	82	c	(TA)6tttttattattttgataataattt(ATA)4	48	54380	54427	LSC-IGS		S. siamensis	82	p1	(T)8	8	54200	54207	LSC-IGS
S. grosvenorii	83	c	(T)8gaggtcctgatactcattatgcctagcattgaatagactgggtattcaccttatcaatatctcaaatcaatgatgga(T)8	93	54837	54929	LSC-intron		S. siamensis	83	c	(AT)4taaatattatatatttatatagagagg(AT)4	43	54325	54367	LSC-IGS
S. grosvenorii	84	p1	(T)9	9	55490	55498	LSC-IGS		S. siamensis	84	c	(TA)5(T)17attatttttataataattt(ATA)4(AAT)4	70	54836	54905	LSC-IGS
S. grosvenorii	85	p1	(T)10	10	57384	57393	LSC-atpB		S. siamensis	85	c	(T)8gaggtcctgatactcattatgcctagcattgaatagactgggtattcaccttatcaatatctcaaatcaatgatgga(T)8	93	55311	55403	LSC-intron
S. grosvenorii	86	p1	(T)12	12	57862	57873	LSC-IGS		S. siamensis	86	p1	(T)8	8	55964	55971	LSC-IGS
S. grosvenorii	87	p1	(A)10	10	57991	58000	LSC-IGS		S. siamensis	87	p1	(T)10	10	57857	57866	LSC-atpB
S. grosvenorii	88	p2	(GC)4	8	58609	58616	LSC-rbcL		S. siamensis	88	p1	(T)10	10	58335	58344	LSC-IGS
S. grosvenorii	89	c	(T)8atgtgaatttgacataacaggtgagaaaccgctatttataaattaataatttaattg(A)12ttatcttttgcgagaaccctaagtatcacttcac(TA)4acggaacc(T)9	136	60051	60186	LSC-IGS		S. siamensis	89	p1	(A)8	8	58462	58469	LSC-IGS
S. grosvenorii	90	p1	(T)8	8	61962	61969	LSC-IGS		S. siamensis	90	p2	(GC)4	8	59078	59085	LSC-rbcL
S. grosvenorii	91	p2	(TA)4	8	62096	62103	LSC-IGS		S. siamensis	91	c	(T)8atgtgaatttgacataacaggtgagaaaccgctatttataaattaataatttaattg(A)10ttatcttttgcgagaaccctaagtatcacttcac(TA)4acggaacc(T)9	134	60516	60649	LSC-IGS
S. grosvenorii	92	p1	(A)9	9	62255	62263	LSC-IGS		S. siamensis	92	p1	(T)8	8	62424	62431	LSC-IGS
S. grosvenorii	93	p2	(TA)4	8	62377	62384	LSC-IGS		S. siamensis	93	p2	(TA)4	8	62558	62565	LSC-IGS
S. grosvenorii	94	p1	(T)9	9	62696	62704	LSC-IGS		S. siamensis	94	p1	(A)9	9	62712	62720	LSC-IGS
S. grosvenorii	95	p1	(T)8	8	63266	63273	LSC-ycf4		S. siamensis	95	p2	(TA)4	8	62834	62841	LSC-IGS
S. grosvenorii	96	p1	(T)9	9	63846	63854	LSC-IGS		S. siamensis	96	p1	(T)12	12	63153	63164	LSC-IGS
S. grosvenorii	97	p2	(AT)4	8	65042	65049	LSC-petA		S. siamensis	97	p1	(T)8	8	63726	63733	LSC-ycf4
S. grosvenorii	98	c	(C)8gatcgtatttctcccgagattaaagaaaagataggcaatctgtcttttcagagctatcgtcccact(A)8	82	65328	65409	LSC-petA		S. siamensis	98	p1	(T)9	9	64290	64298	LSC-IGS
S. grosvenorii	99	p1	(A)8	8	65965	65972	LSC-IGS		S. siamensis	99	p2	(AT)4	8	65486	65493	LSC-petA
S. grosvenorii	100	p1	(A)8	8	66291	66298	LSC-IGS		S. siamensis	100	c	(C)8gatcgtatttctcccgagattaaagaaaagataggcaatctgtcttttcagagctatcgtcccact(A)8	82	65772	65853	LSC-petA
S. grosvenorii	101	p1	(T)10	10	66671	66680	LSC-IGS		S. siamensis	101	p1	(A)8	8	66409	66416	LSC-IGS
S. grosvenorii	102	p1	(T)8	8	68173	68180	LSC-IGS		S. siamensis	102	p1	(A)8	8	66735	66742	LSC-IGS
S. grosvenorii	103	p1	(T)10	10	68580	68589	LSC-IGS		S. siamensis	103	p1	(T)11	11	67115	67125	LSC-IGS
S. grosvenorii	104	p1	(A)8	8	69649	69656	LSC-IGS		S. siamensis	104	p1	(T)8	8	68619	68626	LSC-IGS
S. grosvenorii	105	c	(T)8aataaaaaagggaatatctaccgaattgaactgttgtacatttcaatttgaattaggaattccgcggacaatacaagcggttattaac(TA)4	104	70036	70139	LSC-IGS		S. siamensis	105	p1	(T)11	11	69021	69031	LSC-IGS
S. grosvenorii	106	p1	(T)8	8	70408	70415	LSC-IGS		S. siamensis	106	p1	(A)8	8	70095	70102	LSC-IGS
S. grosvenorii	107	c	(A)8gaataggggaagaagaataaatc(T)8	39	71550	71588	LSC-IGS		S. siamensis	107	c	(T)8aataaaaaagggaatatctaccgaattgaactgttgtacatttcaatttgaattaggaattccgcggacaatacaagcggttattaac(TA)4	104	70482	70585	LSC-IGS
S. grosvenorii	108	c	(T)9ctagtcaccttaaaatacgaaattgtattgatactaggtatc(A)10caaagatagag(TAAA)3	84	72237	72320	LSC-IGS		S. siamensis	108	p1	(T)8	8	70857	70864	LSC-IGS
S. grosvenorii	109	c	(T)9agtaattttaaaatactatgatggttccgttgctttattatttcgtttgttattcagcaatcccaaagtttc(T)9	90	73610	73699	LSC-IGS		S. siamensis	109	c	(A)8gaataggggaagaagaataaatc(T)8	39	71999	72037	LSC-IGS
S. grosvenorii	110	c	(A)10caag(A)8ttctcatatcgaattcaaagtgccatgctattattacttaatattcagattttatatggcgaaggcatagttttcttttttgtctc(A)14	122	73889	74010	LSC-intron		S. siamensis	110	c	(A)9caaagatagag(TAAA)3	32	72738	72769	LSC-IGS
S. grosvenorii	111	p1	(A)8	8	74375	74382	LSC-intron		S. siamensis	111	p1	(T)8	8	73288	73295	LSC-IGS
S. grosvenorii	112	p1	(T)10	10	74761	74770	LSC-intron		S. siamensis	112	c	(T)9agtaatttaaaaatactatgatggttccgttgctttattatttcgtttgttattcagcaatcccaaagtttc(T)9	90	74072	74161	LSC-intron
S. grosvenorii	113	p1	(T)10	10	77324	77333	LSC-IGS		S. siamensis	113	c	(A)9caag(A)8ttctcatatcgaattcaaagtgccatgctattattacttaatattcatattttatatggcgaaggcatagttttcttttttgttt(A)16	122	74352	74473	LSC-intron
S. grosvenorii	114	p1	(A)9	9	77787	77795	LSC-IGS		S. siamensis	114	p1	(A)8	8	74838	74845	LSC-intron
S. grosvenorii	115	c	(T)8cattatagtcagtcatggaataagcattgaataagtgataatccaagggttcttactcagggaatttttgaac(T)9	90	78443	78532	LSC-intron		S. siamensis	115	p1	(T)12	12	75224	75235	LSC-intron
S. grosvenorii	116	p2	(AT)4	8	80004	80011	LSC-intron		S. siamensis	116	p1	(T)9	9	77788	77796	LSC-IGS
S. grosvenorii	117	c	(T)9ctaaagtttttgtac(A)8	32	81160	81191	LSC-IGS		S. siamensis	117	p1	(A)8	8	78250	78257	LSC-IGS
S. grosvenorii	118	c	(A)9gaaatattgtttgtac(A)15gaaatctgcaattgcaattg(T)9	69	84372	84440	LSC-IGS		S. siamensis	118	c	(T)8cattatagtcagtcatggaataagcattgaataagtgataatccaagggttcttactcagggaatttttgaac(T)9	90	78905	78994	LSC-intron
S. grosvenorii	119	p1	(T)11	11	85124	85134	LSC-IGS		S. siamensis	119	p2	(AT)4	8	80460	80467	LSC-intron
S. grosvenorii	120	p1	(T)10	10	85239	85248	LSC-IGS		S. siamensis	120	c	(T)9ctaaagtttttgtac(A)8	32	81616	81647	LSC-IGS
S. grosvenorii	121	c	(TTTC)4acccttccatttatccgcatacttttattgcttcacaactcataatcggattg(T)13	82	85724	85805	LSC-IGS		S. siamensis	121	c	(A)9gaaatattgtttgtc(A)16raaatctgcaattgcaattg(T)8	68	84828	84895	LSC-IGS
S. grosvenorii	122	p1	(T)8	8	87327	87334	LSC-IGS		S. siamensis	122	p1	(T)9	9	85579	85587	LSC-IGS
S. grosvenorii	123	c	(T)8aataaatggtttcccacaaaagga(T)9aatgagcgcgccacagtgaatttacctccta(T)8	80	87573	87652	LSC-IGS		S. siamensis	123	p1	(T)15	15	86235	86249	LSC-IGS
S. grosvenorii	124	p2	(TA)4	8	88237	88244	LSC-intron		S. siamensis	124	p1	(T)8	8	87771	87778	LSC-IGS
S. grosvenorii	125	p2	(GA)4	8	89841	89848	IRa-ycf2		S. siamensis	125	c	(T)8aataaatggtttcccacaaaagga(T)9aatgagcgcgccacagtgaatttacctccta(T)9	81	88017	88097	LSC-IGS
S. grosvenorii	126	p2	(GA)4	8	90828	90835	IRa-ycf2		S. siamensis	126	p2	(TA)4	8	88682	88689	IRa-intron
S. grosvenorii	127	c	(A)9catgcttttttg(GA)4	29	93025	93053	IRa-ycf2		S. siamensis	127	p2	(GA)4	8	90286	90293	IRa-ycf2
S. grosvenorii	128	p2	(TA)4	8	96402	96409	IRa-ycf2		S. siamensis	128	p2	(GA)4	8	91273	91280	IRa-ycf2
S. grosvenorii	129	p2	(AG)4	8	98589	98596	IRa-ndhB		S. siamensis	129	c	(A)9catgcttttttg(GA)4	29	93470	93498	IRa-ycf2
S. grosvenorii	130	p1	(T)10	10	102353	102362	IRa-IGS		S. siamensis	130	p2	(TA)4	8	96847	96854	IRa-ycf2
S. grosvenorii	131	p1	(T)9	9	106323	106331	IRa-intron		S. siamensis	131	p2	(AG)4	8	99034	99041	IRa-IGS
S. grosvenorii	132	p2	(CT)4	8	109671	109678	IRa-IGS		S. siamensis	132	p1	(T)10	10	102798	102807	IRa-IGS
S. grosvenorii	133	c	(A)10tgaaaaatgaaaaggtcgtcttattcaaaaccccaattatgaaaccccttctctcccacttt(TC)4	80	111422	111501	IRa-IGS		S. siamensis	133	p1	(T)9	9	106768	106776	IRa-intron
S. grosvenorii	134	p2	(TA)4	8	112657	112664	IRa-IGS		S. siamensis	134	p2	(CT)4	8	110116	110123	IRa-rrn23
S. grosvenorii	135	p1	(A)10	10	114189	114198	IRa-SSC		S. siamensis	135	c	(A)10tgaaaaatgaaaaggtcgtcttattcaaaaccccaattatgaaaccccttctctcccacttt(TC)4	80	111867	111946	IRa-IGS
S. grosvenorii	136	c	(A)8gaagacctttcattattattcattgttaataatgataagaaactaaag(T)8	64	114629	114692	IRa-SSC		S. siamensis	136	p2	(TA)4	8	113102	113109	SSC-IGS
S. grosvenorii	137	p4	(AAGT)3	12	114794	114805	IRa-SSC		S. siamensis	137	p1	(A)10	10	114634	114643	SSC-ndhF
S. grosvenorii	138	p3	(TTA)4	12	116424	116435	SSC-IGS		S. siamensis	138	c	(A)8gaagacctttcattattattcattgttaataatgataagaaactaaag(T)8	64	115074	115137	SSC-ndhF
S. grosvenorii	139	c	(T)16aataacat(TA)7(T)10	48	116603	116650	SSC-IGS		S. siamensis	139	p4	(AAGT)3	12	115239	115250	SSC-ndhF
S. grosvenorii	140	c	(A)9ttgtcactaaaataaatatattcaaatcaaaataaaca(T)10aatcaaagcaattattggaatttcctaatgttttgagcggatgaatatgaaattcgttttcc(T)8agggtatgtaaaagaaaaataagaattcttttgtttactcaattataaaatataaaatggtactttttttcttgttcaaag(A)11	219	117168	117386	SSC-IGS		S. siamensis	140	p3	(TTA)4	12	116871	116882	SSC-IGS
S. grosvenorii	141	p2	(TA)4	8	117530	117537	SSC-IGS		S. siamensis	141	c	(T)19aaataacat(TA)6	40	117050	117089	SSC-IGS
S. grosvenorii	142	p5	(TTTCT)3	15	117661	117675	SSC-IGS		S. siamensis	142	c	(A)11ttgtcactaaaataaatatattcaaatcaaaataaaca(T)9aatcaaagcaattattggaatttcctaatgttttgagcggatgaatatgaaattcgttttcc(T)8agggtatgtaaaagaaaaataagaattcttttgtttactcaattataaaatagaaaatggtactttttttcttgttcaaagaat(A)9	221	117610	117830	SSC-IGS
S. grosvenorii	143	p1	(T)11	11	117937	117947	SSC-IGS		S. siamensis	143	p2	(TA)4	8	117974	117981	SSC-IGS
S. grosvenorii	144	c	(TAAA)4tgaaatcagataatagagatttttattggaaacgctcaaatcccta(T)8acctttacctttaattaagttttcaaatttaaagataaagagttttttatccccttaaatattttat(A)10	147	118125	118271	SSC-IGS		S. siamensis	144	p1	(T)10	10	118367	118376	SSC-IGS
S. grosvenorii	145	p1	(T)8	8	119153	119160	SSC-ccsA		S. siamensis	145	c	(TAAA)4tgaaatcagataatagagatttttattggaaacgctcaaatcccta(T)8acctttaattaagttttcaaatttaaagataaagagttttttatccccttaaatattttct(A)11	142	118554	118695	SSC-IGS
S. grosvenorii	146	p1	(T)8	8	119751	119758	SSC-IGS		S. siamensis	146	p1	(T)8	8	119582	119589	SSC-ccsA
S. grosvenorii	147	p1	(T)8	8	120359	120366	SSC-ndhD		S. siamensis	147	c	(A)11ttattatagtattgctgtttca(T)8	41	120148	120188	SSC-IGS
S. grosvenorii	148	c	(A)8tatatgtatatttattttcgagcacgagtttttgtcggt(A)10	57	121321	121377	SSC-IGS		S. siamensis	148	p1	(T)8	8	120789	120796	SSC-ndhD
S. grosvenorii	149	p1	(T)8	8	121670	121677	SSC-IGS		S. siamensis	149	p1	(A)10	10	121799	121808	SSC-IGS
S. grosvenorii	150	c	(A)9gtacagaacaagggaatatattggtaatcgatcgaataaaagaattttgattttagacagaaacaatcttcaaatagaattgaaggggaa(TG)4	107	122282	122388	SSC-IGS		S. siamensis	150	p1	(T)9	9	122101	122109	SSC-IGS
S. grosvenorii	151	p1	(A)8	8	123030	123037	SSC-IGS		S. siamensis	151	c	(A)9gtacagaacaagggaatatattggtaatcgatcgaataaaagaattttgattttagacagaaacaatcttcaaatagaattgaaggggaa(TG)4	107	122714	122820	SSC-IGS
S. grosvenorii	152	p4	(CAAA)3	12	123224	123235	SSC-IGS		S. siamensis	152	p1	(A)8	8	123462	123469	SSC-IGS
S. grosvenorii	153	c	(A)9ttttctttgttgagtaataacttaattcttcactaaaatactatttattataaatatcaataacccatcgttttcaattacg(A)8	99	124700	124798	SSC-intron		S. siamensis	153	p4	(CAAA)3	12	123656	123667	SSC-IGS
S. grosvenorii	154	p1	(T)9	9	124942	124950	SSC-intron		S. siamensis	154	c	(A)9ggttacttctgaattgatctcatcctttaataaataat(A)10tttctttgttgagtaataacttaattcttcactaaaatactatttattataaatatcaataacccatcgttttcaattacg(A)8	146	125085	125230	SSC-intron
S. grosvenorii	155	c	(T)8atattatgcattttgcaaaaatgtcct(TC)4	43	125112	125154	SSC-intron		S. siamensis	155	p1	(T)9	9	125374	125382	SSC-intron
S. grosvenorii	156	p1	(A)8	8	125549	125556	SSC-intron		S. siamensis	156	p2	(TC)4	8	125579	125586	SSC-intron
S. grosvenorii	157	p1	(T)8	8	127653	127660	SSC-rps15		S. siamensis	157	p1	(A)8	8	125981	125988	SSC-intron
S. grosvenorii	158	p1	(T)10	10	127825	127834	SSC-ycf1		S. siamensis	158	p1	(T)8	8	128085	128092	SSC-rps15
S. grosvenorii	159	c	(T)10attgttggatgggttgatttcttgatcttgattaattgttagat(A)8	62	129258	129319	SSC-ycf1		S. siamensis	159	p1	(T)10	10	128257	128266	SSC-IGS
S. grosvenorii	160	c*	(AT)5(T)9*	18	129679	129696	SSC-ycf1		S. siamensis	160	c	(T)10attgttggatgggttgatttcttgatcttgattaattgttagat(A)8	62	129690	129751	SSC-ycf1
S. grosvenorii	161	p1	(T)8	8	130272	130279	SSC-ycf1		S. siamensis	161	c*	(AT)5(T)9*	18	130111	130128	SSC-ycf1
S. grosvenorii	162	p1	(T)8	8	130407	130414	SSC-ycf1		S. siamensis	162	p1	(T)9	9	130703	130711	SSC-ycf1
S. grosvenorii	163	c	(T)8agtattgtgtttgttctatcagtcagatctttca(T)9	51	130536	130586	SSC-ycf1		S. siamensis	163	p1	(T)8	8	130839	130846	SSC-ycf1
S. grosvenorii	164	p1	(T)9	9	130881	130889	SSC-ycf1		S. siamensis	164	c	(T)8agtattgtgtttgttctatcagtcagatctttca(T)9	51	130968	131018	SSC-ycf1
S. grosvenorii	165	c	(A)11gatttgtctagtctgtc(A)8	36	131517	131552	SSC-ycf1		S. siamensis	165	p1	(T)9	9	131313	131321	SSC-ycf1
S. grosvenorii	166	p1	(A)11	11	132096	132106	SSC-ycf1		S. siamensis	166	c	(A)11gatttgtctagtctgtc(A)8	36	131949	131984	SSC-ycf1
S. grosvenorii	167	p1	(A)8	8	132447	132454	SSC-ycf1		S. siamensis	167	p1	(A)11	11	132528	132538	SSC-ycf1
S. grosvenorii	168	p2	(AT)4	8	133718	133725	IRb-IGS		S. siamensis	168	p1	(A)8	8	132879	132886	SSC-ycf1
S. grosvenorii	169	c	(GA)4aaagtgggagagaaggggtttcataattggggttttgaataagacgaccttttcatttttca(T)10	80	134882	134961	IRb-IGS		S. siamensis	169	p2	(AT)4	8	134150	134157	IRb-IGS
S. grosvenorii	170	p2	(AG)4	8	136705	136712	IRb-rrn23		S. siamensis	170	c	(GA)4aaagtgggagagaaggggtttcataattggggttttgaataagacgaccttttcatttttca(T)10	80	135314	135393	IRb-IGS
S. grosvenorii	171	p1	(A)9	9	140052	140060	IRb-intron		S. siamensis	171	p2	(AG)4	8	137137	137144	IRb-rrn23
S. grosvenorii	172	p1	(A)10	10	144021	144030	IRb-IGS		S. siamensis	172	p1	(A)9	9	140484	140492	IRb-intron
S. grosvenorii	173	p2	(CT)4	8	147787	147794	IRb-ndhB		S. siamensis	173	p1	(A)10	10	144453	144462	IRb-IGS
S. grosvenorii	174	p2	(TA)4	8	149974	149981	IRb-ycf2		S. siamensis	174	p2	(CT)4	8	148219	148226	IRb-ndhB
S. grosvenorii	175	c	(TC)4caaaaaagcatg(T)9	29	153330	153358	IRb-ycf2		S. siamensis	175	p2	(TA)4	8	150406	150413	IRb-ycf2
S. grosvenorii	176	p2	(TC)4	8	155548	155555	IRb-ycf2		S. siamensis	176	c	(TC)4caaaaaagcatg(T)9	29	153762	153790	IRb-ycf2
S. grosvenorii	177	p2	(TC)4	8	156535	156542	IRb-ycf2		S. siamensis	177	p2	(TC)4	8	155980	155987	IRb-ycf2
S. grosvenorii	178	p2	(AT)4	8	158138	158145	IRb-intron		S. siamensis	178	p2	(TC)4	8	156967	156974	IRb-ycf2
S. grosvenorii	179	p1	(A)8	8	158731	158738	IRb-IGS		S. siamensis	179	p2	(AT)4	8	158570	158577	IRb-intron
									S. siamensis	180	p1	(A)9	9	159163	159171	IRb-IGS
p and c mean perfect and compound, respectively, IGS means intergenic spacer
